# Supplementary material for: Reference Gene Validation for RT-qPCR, a Note on Different Available Software Packages
Source: PLoS One. 2015 Mar 31;10(3):e0122515. doi: 10.1371/journal.pone.0122515 (PMC4380439; doi:10.1371/journal.pone.0122515)
Supplement: S1 Table — (XLSX) [file pone.0122515.s003.xlsx]

## Sheet: Blad1
raw Cq values of the FS1 samples and the CIS samples
	B2M	GAPDH	HMBS	HPRT1	IGF1R	RLP13	RPS18	SDHA	SOX9	ACTB	TBP	TOP2B	UBC	YWHAZ
cis1	19.0389	20.6285	26.3234	26.6606	24.8997	20.0488	10.1892	23.5903	24.0164	17.7076	25.5648	25.6612	27.208	22.1268
cis2	19.6604	21.6052	27.4202	26.2564	25.2343	21.7804	10.1589	25.0141	25.1556	18.6297	26.4716	25.8788	28.8085	22.4739
cis3	21.8608	24.5881	29.4365	28.2104	27.5075	24.1984	11.8353	26.1905	26.8816	20.4542	29.0613	29.3434	31.2756	26.0369
cis4	19.2041	20.9534	27.9974	27.3733	25.2119	22.1133	9.16992	24.4029	25.5035	19.0428	26.764	26.3984	29.6133	23.1771
cis5	19.7687	21.8079	28.0256	28.3121	26.7078	22.1202	10.183	24.7147	27.0045	19.4529	26.8779	26.7025	28.297	23.4715
cis6	21.4569	22.2386	28.169	26.1842	25.668	23.75	11.1228	24.9936	25.0587	19.6001	25.1762	26.2427	25.9509	22.7654
fs1-1	21.5453	19.462	26.9915	26.8411	27.4641	24.6024	10.7828	25.8452	31.6337	18.1587	27.9763	26.9587	30.3095	22.6328
fs1-2	22.137	20.272	27.2243	27.2561	27.9116	24.8157	10.9104	26.0266	31.7703	18.144	28.2472	27.3654	30.4748	23.133
fs1-3	22.6429	21.0528	27.5369	27.5379	28.2638	25.2758	11.2263	26.2198	32.2582	18.7027	28.6855	27.505	30.5786	23.6337
fs1-4	21.3715	20.0451	27.2454	27.0039	27.8375	25.2251	10.7958	26.1076	31.864	17.9526	28.0303	26.777	30.677	22.8424
fs1mfd-1	21.214	20.0179	26.8126	26.4335	26.9068	25.0936	10.2148	25.5835	31.6433	19.0131	27.3023	26.7377	29.8309	22.5367
fs1mfd-2	20.7905	18.3045	26.3516	25.8202	26.6379	24.3741	10.0052	25.4276	31.4368	17.5702	27.0704	26.007	29.541	22.4276
fs1mfd-3	20.3976	18.4825	26.5866	26.0293	26.6535	25.1352	9.84683	25.366	31.8852	17.6422	26.914	25.6583	29.4075	22.2029
fs1mfd-4	20.9822	18.9515	26.5911	26.3242	27.0354	26.0658	10.4264	25.5792	31.5423	17.9221	27.4267	26.3063	30.0235	22.1378
fs1tcam-1	20.8859	19.6164	27.231	26.3878	27.0443	25.2746	10.6647	26.0961	32.1081	18.2971	27.5425	26.3313	29.9152	22.7464
fs1tcam-2	20.3167	19.2136	26.0719	25.2813	26.8904	22.8171	11.4801	24.8887	29.7398	18.1708	26.9423	25.6446	28.9497	21.215
fs1tcam-4	20.3682	19.7349	25.7876	25.6093	26.1743	23.203	9.87122	25.253	30.2047	18.5145	27.0827	25.7092	28.9233	21.9294
