# Supplementary material for: Reference Gene Validation for RT-qPCR, a Note on Different Available Software Packages
Source: PLoS One. 2015 Mar 31;10(3):e0122515. doi: 10.1371/journal.pone.0122515 (PMC4380439; doi:10.1371/journal.pone.0122515)
Supplement: S2 Table — (XLSX) [file pone.0122515.s004.xlsx]

## Sheet: Blad1
	efficiency (%)	R2	slope
B2M	106.4	0.976	-3.177
GAPDH	94.9	0.966	-3.451
HMBS	108.8	0.882	-3.127
HPRT1	109.4	0.879	-3.116
IGF1R	106.2	0.989	-3.183
RLP13	102.4	0.949	-3.266
RPS18	88.9	0.964	-3.62
SDHA	100.9	0.969	-3.301
SOX9	93.5	0.945	-3.488
ACTB	97.9	0.988	-3.374
TBP	88.5	0.983	-3.634
TOP2B	92.7	0.946	-3.511
UBC	88.8	0.987	-3.625
YWHAZ	88.1	0.998	-3.646
