# Supplementary material for: Reference Gene Validation for RT-qPCR, a Note on Different Available Software Packages
Source: PLoS One. 2015 Mar 31;10(3):e0122515. doi: 10.1371/journal.pone.0122515 (PMC4380439; doi:10.1371/journal.pone.0122515)
Supplement: S4 Table — (XLSX) [file pone.0122515.s006.xlsx]

## Sheet: Blad1
CIS samples
geNorm
with efficiency correction		no efficiency correction		RefFinder
gene	M-value	gene	M-value	gene	M-value
YWHAZ	0.107592	HMBS	0.189513	HMBS	0.19
TOP2B	0.107592	ACTB	0.189513	ACTB	0.19
HMBS	0.452119	SDHA	0.348205	SDHA	0.348
ACTB	0.497005	IGF1R	0.461473	IGF1R	0.461
IGF1R	0.524336	TOP2B	0.563787	TOP2B	0.564
SDHA	0.548597	YWHAZ	0.583753	YWHAZ	0.584
GAPDH	0.571538	GAPDH	0.606169	GAPDH	0.606
SOX9	0.618338	B2M	0.654458	B2M	0.654
TBP	0.651506	RPS18	0.689567	RPS18	0.69
RPS18	0.700281	RLP13	0.728651	RLP13	0.729
B2M	0.73428	SOX9	0.764601	SOX9	0.765
HPRT1	0.774188	TBP	0.80114	TBP	0.801
RLP13	0.812908	HPRT1	0.835741	HPRT1	0.836
UBC	0.899467	UBC	0.935604	UBC	0.936
NormFinder
with efficiency correction		no efficiency correction		RefFinder		normqPCR		NormFinder for R
gene	stability value	gene	stability value	gene	stability value	gene	stability value	gene	stability value
HMBS	0.217224	HMBS	0.209056	HMBS	0.302	HMBS	0.0837077	HMBS	0.29
ACTB	0.247126	IGF1R	0.245096	IGF1R	0.354	ACTB	0.126095	ACTB	0.36
YWHAZ	0.247722	ACTB	0.262254	ACTB	0.378	YWHAZ	0.130714	YWHAZ	0.36
IGF1R	0.252127	SDHA	0.279668	SDHA	0.403	IGF1R	0.13126	IGF1R	0.36
TOP2B	0.257262	TOP2B	0.283572	TOP2B	0.409	TOP2B	0.140415	TOP2B	0.37
SDHA	0.267761	YWHAZ	0.311756	YWHAZ	0.45	SDHA	0.152384	SDHA	0.39
GAPDH	0.356458	GAPDH	0.378005	GAPDH	0.545	GAPDH	0.269223	GAPDH	0.52
TBP	0.437214	SOX9	0.465181	SOX9	0.671	TBP	0.397598	TBP	0.63
SOX9	0.44341	TBP	0.480044	TBP	0.693	SOX9	0.407601	SOX9	0.64
PRRPS18	0.546871	B2M	0.561817	B2M	0.811	RPS18	0.615336	PRRPS18	0.78
B2M	0.577708	PRRPS18	0.573	RPS18	0.827	B2M	0.695879	B2M	0.83
HPRT1	0.594921	HPRT1	0.582142	HPRT1	0.84	HPRT1	0.729318	HPRT1	0.85
RLP13	0.651817	RLP13	0.639342	RLP13	0.922	RLP13	0.892122	RLP13	0.94
UBC	0.918523	UBC	1.00167	UBC	1.445	UBC	1.757	UBC	1.33
BestKeeper
gene	correlation coefficient	gene	standard deviation
GAPDH	0.971	SDHA	0.58
TOP2B	0.966	HMBS	0.68
YWHAZ	0.965	RPS18	0.69
HMBS	0.941	ACTB	0.69
IGF1R	0.932	HPRT1	0.8
SDHA	0.93	IGF1R	0.82
ACTB	0.927	TOP2B	0.88
TBP	0.845	SOX9	0.89
RLP13	0.841	TBP	0.92
B2M	0.817	YWHAZ	0.94
SOX9	0.799	GAPDH	0.96
RPS18	0.739	B2M	1
UBC	0.648	RLP13	1.09
HPRT1	0.629	UBC	1.37
